# Supplementary material for: Long-Term Outcomes of a Randomized Study of Neoadjuvant Induction Dual HER2 Blockade with Trastuzumab and Lapatinib Followed by Weekly Paclitaxel Plus Dual HER2 Blockade for HER2-Positive Primary Breast Cancer (Neo-Lath Study)
Source: Cancers (Basel). 2021 Aug 9;13(16):4008. doi: 10.3390/cancers13164008 (PMC8394774; doi:10.3390/cancers13164008)
Supplement: Supplementary file 1 [file cancers-13-04008-s001.zip]

Archive with 1 entries (1 files):
- cancers-1289943-supplementary.pdf
